# Supplementary material for: Nutritional Components and Anti-Alcoholic Liver Disease Activity of Selenium-Enriched Agaricus subrufescens
Source: Foods. 2026 May 22;15(11):1833. doi: 10.3390/foods15111833 (PMC13256301; doi:10.3390/foods15111833)
Supplement: Supplementary file 1 [file foods-15-01833-s001.zip]

Archive with 1 entries (1 files):
- foods-4305253-supplementary.pdf
